# Supplementary material for: Multiple waves of westward dry-land agriculture expansions along the East Silk Road during the Neolithic age
Source: Fundam Res. 2026 Jan 12;6(3):1321–31. doi: 10.1016/j.fmre.2025.12.013 (PMC13247478; doi:10.1016/j.fmre.2025.12.013)
Supplement: Supplementary file 3 [file mmc3.xlsx]

## Sheet: Fig. 1 millet
Site	Province	Longitude(E)	Latitude(N)	4500-4000 BP	5500-4500 BP	6500-5500 BP	8000-6500 BP	Reference
Ajiacun	Qinghai	101.689	36.862	√	×	×	×	F. H. Chen, G. H. Dong, D. J. Zhang, et al., Agriculture facilitated permanent human occupation of the Tibetan Plateau after 3600 BP, Science 347 (2015) 248-250.
Andaqiha	Qinghai	102.009	36.0171	×	√	×	×	F. H. Chen, G. H. Dong, D. J. Zhang, et al., Agriculture facilitated permanent human occupation of the Tibetan Plateau after 3600 BP, Science 347 (2015) 248-250.
Baopo	Gansu	105.075	34.7071	×	√	×	×	F. H. Chen, G. H. Dong, D. J. Zhang, et al., Agriculture facilitated permanent human occupation of the Tibetan Plateau after 3600 BP, Science 347 (2015) 248-250.
Baoziping	Gansu	106.055	35.243	×	√	×	×	H. M. Li, Study on the utilization strategies of major crops from Neolithic to historical periods in the Western Loess Plateau (in Chinese), Lanzhou University, Lanzhou, 2018.
Benbakou	Qinghai	101.511	36.687	×	√	×	×	F. H. Chen, G. H. Dong, D. J. Zhang, et al., Agriculture facilitated permanent human occupation of the Tibetan Plateau after 3600 BP, Science 347 (2015) 248-250.
Buziping	Gansu	104.477	35.4517	√	√	×	×	X. Jia, G. Dong, H. Li, et al., The development of agriculture and its impact on cultural expansion during the Late Neolithic in the Western Loess Plateau, China, Holocene 23 (1) (2013) 85-92.
Caojiayuan	Gansu	106.13	35.2046	×	√	×	×	H. M. Li, Study on the utilization strategies of major crops from Neolithic to historical periods in the Western Loess Plateau (in Chinese), Lanzhou University, Lanzhou, 2018.
Dadichuan	Gansu	105.832	35.2403	√	×	×	×	H. M. Li, Study on the utilization strategies of major crops from Neolithic to historical periods in the Western Loess Plateau (in Chinese), Lanzhou University, Lanzhou, 2018.
Dadiwan	Gansu	105.92	35	×	√	√	√	This study
Daping	Gansu	106.07	35.2631	√	×	×	×	H. M. Li, Study on the utilization strategies of major crops from Neolithic to historical periods in the Western Loess Plateau (in Chinese), Lanzhou University, Lanzhou, 2018.
Donghuishan	Gansu	100.74	38.68	√	×	×	×	R. Flad, S. C. Li, X. H. Wu, et al., Early wheat in China: Results from new studies at Donghuishan in the Hexi Corridor, Holocene 20 (6) (2010) 955-965.
Duojialiang	Gansu	102.995	37.594	√	×	×	×	Y. S. Yang, The transition of human subsistence strategy and its influencing factors during prehistoric times in the Hexi Corridor, northwest China (in Chinese). Lanzhou University, Lanzhou, China, 2017.
Gaomuxudi	Gansu	102.654	37.7771	×	√	×	×	Y. S. Yang, The transition of human subsistence strategy and its influencing factors during prehistoric times in the Hexi Corridor, northwest China (in Chinese). Lanzhou University, Lanzhou, China, 2017.
Gaomuxudi	Gansu	102.654	37.7771	√	×	×	×	F. H. Chen, G. H. Dong, D. J. Zhang, et al., Agriculture facilitated permanent human occupation of the Tibetan Plateau after 3600 BP, Science 347 (2015) 248-250.
Gayixiangjing	Qinghai	101.271	36.079	×	√	×	×	M. Ma, J. Dong, Y. Yang, et al., Isotopic evidence reveals the gradual intensification of millet agriculture in Neolithic Western Loess Plateau, Fundam. Res. (2023).
Gedachuan	Gansu	106.061	35.0115	√	√	√	×	G. H. Dong, Z. L. Wang, L. L. Ren, et al., A comparative study of radiocarbon dating charcoal and charred seeds from the same flotation samples in the Late Neolithic and Bronze Age sites in the Gansu and Qinghai Provinces, northwest China. Radiocarbon 56 (2014) 157-163.
Guanzizui	Gansu	104.302	35.2727	√	×	×	×	Y. S. Yang, The transition of human subsistence strategy and its influencing factors during prehistoric times in the Hexi Corridor, northwest China (in Chinese). Lanzhou University, Lanzhou, China, 2017.
Guojiashan	Gansu	102.415	38.0419	√	×	×	×	H. M. Li, N. James, J. W. Chen, et al., Agricultural Economic Transformations and Their Impacting Factors around 4000 BP in the Hexi Corridor, Northwest China. Land 12(2) (2023) 425.
Haizang	Gansu	102.64	37.96	√	×	×	×	F. H. Chen, G. H. Dong, D. J. Zhang, et al., Agriculture facilitated permanent human occupation of the Tibetan Plateau after 3600 BP, Science 347 (2015) 248-250.
Heibiya	Qinghai	102.012	36.646	√	×	×	×	F. H. Chen, G. H. Dong, D. J. Zhang, et al., Agriculture facilitated permanent human occupation of the Tibetan Plateau after 3600 BP, Science 347 (2015) 248-250.
Hongtujiaozi	Qinghai	102.557	35.725	×	√	×	×	F. H. Chen, G. H. Dong, D. J. Zhang, et al., Agriculture facilitated permanent human occupation of the Tibetan Plateau after 3600 BP, Science 347 (2015) 248-250.
Hongyazhangjia	Qinghai	102.823	35.912	×	√	×	×	J. X. Song, Y. Gao, L. Tang, et al., Farming and multi-resource subsistence in the third and second millennium BC: Archaeobotanical evidence from Karuo. Archaeological and Anthropological Sciences 13 (2021) 1-16.
Huidier	Gansu	105.296	34.7653	×	√	×	×	F. H. Chen, G. H. Dong, D. J. Zhang, et al., Agriculture facilitated permanent human occupation of the Tibetan Plateau after 3600 BP, Science 347 (2015) 248-250.
Hurere	Qinghai	102.786	35.896	×	√	×	×	Y. Yang, The analysis of charred plant seeds at Jinchankou site and Lijiaping site during Qijia culture period in the Hehuang region, China (in Chinese). Lanzhou University, Lanzhou, China, 2018.
Jinchankou	Qinghai	102.54	36.92	√	×	×	×	G. H. Dong, Z. L. Wang, L. L. Ren, et al., A comparative study of radiocarbon dating charcoal and charred seeds from the same flotation samples in the Late Neolithic and Bronze Age sites in the Gansu and Qinghai Provinces, northwest China. Radiocarbon 56 (2014) 157-163.
Laohuzui	Gansu	107.126	35.9467	√	×	×	×	Institute of Archaeology, CASS, Radiocarbon dates in Chinese Archaeology (1965-1991) (in Chinese). Beijing: Cultural Relics Press, 1991.
Linjia	Gansu	103.4	35.65	×	√	×	×	F. H. Chen, G. H. Dong, D. J. Zhang, et al., Agriculture facilitated permanent human occupation of the Tibetan Plateau after 3600 BP, Science 347 (2015) 248-250.
Liuwanshagou	Qinghai	102.562	36.44	√	×	×	×	X. Wang, X. Shang, H. E. Jiang, et al., Preliminary result on the flotation of archaeobotanical remains from two sites in the Baishui River valley, Shaanxi (in Chinese). Archaeology and Cultural Relics 2 (2015) 100-104.
Lixinzhen	Gansu	105.081	34.9087	×	√	×	×	F. H. Chen, G. H. Dong, D. J. Zhang, et al., Agriculture facilitated permanent human occupation of the Tibetan Plateau after 3600 BP, Science 347 (2015) 248-250.
Luowalinchang	Qinghai	101.941	35.95	×	√	×	×	L. Yang, Y. S., Yang, S. J. Zhang, et al., Asynchronous Transformation of Cropping Patterns from 5800–2200 cal BP on the Southern Loess Plateau, China. Land 12(2) ( 2023) 343.
Madaokou	Shannxi	107.24	34.48	×	√	×	×	L. Yang, Y. S., Yang, S. J. Zhang, et al., Asynchronous Transformation of Cropping Patterns from 5800–2200 cal BP on the Southern Loess Plateau, China. Land 12(2) ( 2023) 343.
Maizaoyu	Shannxi	106.78	34.88	×	×	√	×	F. H. Chen, G. H. Dong, D. J. Zhang, et al., Agriculture facilitated permanent human occupation of the Tibetan Plateau after 3600 BP, Science 347 (2015) 248-250.
Mijiawan	Qinghai	102.333	36.548	√	×	×	×	L. Yang, Y. S., Yang, S. J. Zhang, et al., Asynchronous Transformation of Cropping Patterns from 5800–2200 cal BP on the Southern Loess Plateau, China. Land 12(2) ( 2023) 343.
Mogouyuan	Shannxi	106.94	34.77	√	×	×	×	X. Y. Zhou, X. Q. Li, D. John, et al., Rapid agricultural transformation in the prehistoric Hexi corridor, China. Quat. Int. 426 (2016) 33-41.
Mozuizi	Gansu	102.632	37.8057	√	×	×	×	F. H. Chen, G. H. Dong, D. J. Zhang, et al., Agriculture facilitated permanent human occupation of the Tibetan Plateau after 3600 BP, Science 347 (2015) 248-250.
Nanshansi	Qinghai	102.476	36.451	√	×	×	×	G. H. Dong, Z. L. Wang, L. L. Ren, et al., A comparative study of radiocarbon dating charcoal and charred seeds from the same flotation samples in the Late Neolithic and Bronze Age sites in the Gansu and Qinghai Provinces, northwest China. Radiocarbon 56 (2014) 157-163.
Pinganxincun	Qinghai	102.129	36.5024	√	×	×	×	F. H. Chen, G. H. Dong, D. J. Zhang, et al., Agriculture facilitated permanent human occupation of the Tibetan Plateau after 3600 BP, Science 347 (2015) 248-250.
Qingshiya	Qinghai	102.168	36.475	√	×	×	×	Y. S. Yang, The transition of human subsistence strategy and its influencing factors during prehistoric times in the Hexi Corridor, northwest China (in Chinese). Lanzhou University, Lanzhou, China, 2017.
Qipanshan	Gansu	102.32	37.9684	√	×	×	×	G. H. Dong, Z. L. Wang, L. L. Ren, et al., A comparative study of radiocarbon dating charcoal and charred seeds from the same flotation samples in the Late Neolithic and Bronze Age sites in the Gansu and Qinghai Provinces, northwest China. Radiocarbon 56 (2014) 157-163.
Shalongka	Qinghai	102.017	36.0041	×	√	×	×	F. H. Chen, G. H. Dong, D. J. Zhang, et al., Agriculture facilitated permanent human occupation of the Tibetan Plateau after 3600 BP, Science 347 (2015) 248-250.
Shangduoba	Qinghai	101.923	36.079	√	×	×	×	T. T. Chen, X. Jia, H. M. Li, et al., The analysis of spatiotemporal transformations of agricultural and its influence factors during Qijia culture period in GansuQinghai region. Quat. Sci. 39(1) ( 2019) 132-143.
Shangmiangua	Gansu	106.837	35.6127	√	×	×	×	F. H. Chen, G. H. Dong, D. J. Zhang, et al., Agriculture facilitated permanent human occupation of the Tibetan Plateau after 3600 BP, Science 347 (2015) 248-250.
Shipocun	Gansu	105.105	34.7139	√	×	×	×	G. H. Dong, Z. L. Wang, L. L. Ren, et al., A comparative study of radiocarbon dating charcoal and charred seeds from the same flotation samples in the Late Neolithic and Bronze Age sites in the Gansu and Qinghai Provinces, northwest China. Radiocarbon 56 (2014) 157-163.
Shizhaocun	Gansu	105.662	34.5657	√	×	×	×	Y. S. Yang, The transition of human subsistence strategy and its influencing factors during prehistoric times in the Hexi Corridor, northwest China (in Chinese). Lanzhou University, Lanzhou, China, 2017.
Shuikou	Gansu	102.936	37.5234	√	×	×	×	X. Q. Li, X. Y. Zhou, J. Zhou, et al., The earliest archaeobiological evidence of the broadening agriculture in China recorded at Xishanping site in Gansu Province. Science in China Series D: Earth Sciences 50(11) (2007) 1707-1714.
Shuiquangou	Gansu	105.125	34.6153	√	×	×	×	H. M. Li, Study on the utilization strategies of major crops from Neolithic to historical periods in the Western Loess Plateau (in Chinese), Lanzhou University, Lanzhou, 2018.
Siping	Gansu	106.012	35.1935	√	×	×	×	G. H. Dong, Z. L. Wang, L. L. Ren, et al., A comparative study of radiocarbon dating charcoal and charred seeds from the same flotation samples in the Late Neolithic and Bronze Age sites in the Gansu and Qinghai Provinces, northwest China. Radiocarbon 56 (2014) 157-163.
Sumiaoyuantou	Gansu	106.1	35.28	√	×	×	×	H. M. Li, Study on the utilization strategies of major crops from Neolithic to historical periods in the Western Loess Plateau (in Chinese), Lanzhou University, Lanzhou, 2018.
Tianjiaping	Gansu	105.9	35.09	×	×	√	×	W. Y. Wei, M. M. Ma, G. K. Chen, et al., Human planting strategies and its relation to climate change during~ 4800-3900 BP in the mid-lower Hulu River valley, northwest China. Frontiers in Earth Science 11 (2023) 1137528.
Wangjiayangwan	Gansu	105.9	35.3	√	×	×	×	H. M. Li, Study on the utilization strategies of major crops from Neolithic to historical periods in the Western Loess Plateau (in Chinese), Lanzhou University, Lanzhou, 2018.
Wanjiayuan	Gansu	105.857	35.0853	×	√	×	×	G. H. Dong, Z. L. Wang, L. L. Ren, et al., A comparative study of radiocarbon dating charcoal and charred seeds from the same flotation samples in the Late Neolithic and Bronze Age sites in the Gansu and Qinghai Provinces, northwest China. Radiocarbon 56 (2014) 157-163.
Wayaotai	Qinghai	102.986	36.2668	√	×	×	×	H. M. Li, Study on the utilization strategies of major crops from Neolithic to historical periods in the Western Loess Plateau (in Chinese), Lanzhou University, Lanzhou, 2018.
Wujiachuan	Gansu	106.067	35.3834		√	×	×	T. T. Chen, Analysis on agricultural development history and influential factors in the upper reaches of Wei River region during the 5500–2000 BP (in Chinese). Lanzhou University, Lanzhou, China, 2020.
Wujiaping	Gansu	105.092	34.7812	√	×	×	×	H. M. Li, Study on the utilization strategies of major crops from Neolithic to historical periods in the Western Loess Plateau (in Chinese), Lanzhou University, Lanzhou, 2018.
Xiaodunshan	Gansu	105.796	35.0718	√	×	×	×	L. Yang, Y. S., Yang, S. J. Zhang, et al., Asynchronous Transformation of Cropping Patterns from 5800–2200 cal BP on the Southern Loess Plateau, China. Land 12(2) ( 2023) 343.
Xiaoyuan	Shannxi	107.19	34.51	×	√	×	×	F. H. Chen, G. H. Dong, D. J. Zhang, et al., Agriculture facilitated permanent human occupation of the Tibetan Plateau after 3600 BP, Science 347 (2015) 248-250.
Xiasunjiazhai	Qinghai	101.753	36.747	√	×	×	×	Y. S. Yang, The transition of human subsistence strategy and its influencing factors during prehistoric times in the Hexi Corridor, northwest China (in Chinese). Lanzhou University, Lanzhou, China, 2017.
Xichengyi	Gansu	100.342	39.0152	√	×	×	×	Y. S. Yang, The transition of human subsistence strategy and its influencing factors during prehistoric times in the Hexi Corridor, northwest China (in Chinese). Lanzhou University, Lanzhou, China, 2017.
Xihetan	Gansu	99.0845	39.3611	√	×	×	×	Y. S. Yang, The transition of human subsistence strategy and its influencing factors during prehistoric times in the Hexi Corridor, northwest China (in Chinese). Lanzhou University, Lanzhou, China, 2017.
Xihuishan	Gansu	100.626	38.7201	√	×	×	×	F. H. Chen, G. H. Dong, D. J. Zhang, et al., Agriculture facilitated permanent human occupation of the Tibetan Plateau after 3600 BP, Science 347 (2015) 248-250.
Xinjia	Qinghai	102.839	35.879	√	×	×	×	L. Yang, Y. S., Yang, S. J. Zhang, et al., Asynchronous Transformation of Cropping Patterns from 5800–2200 cal BP on the Southern Loess Plateau, China. Land 12(2) ( 2023) 343.
Xipingsi	Shannxi	106.81	34.95	×	√	×	×	X. Q. Li, X. Y. Zhou, J. Zhou, et al., The earliest archaeobiological evidence of the broadening agriculture in China recorded at Xishanping site in Gansu Province. Science in China Series D: Earth Sciences 50(11) (2007) 1707-1714.
Xishanping	Gansu	105.544	34.5579	×	√	×	×	Y. S. Yang, The transition of human subsistence strategy and its influencing factors during prehistoric times in the Hexi Corridor, northwest China (in Chinese). Lanzhou University, Lanzhou, China, 2017.
Xitai	Gansu	102.881	37.5072	√	×	×	×	H. M. Li, Study on the utilization strategies of major crops from Neolithic to historical periods in the Western Loess Plateau (in Chinese), Lanzhou University, Lanzhou, 2018.
Xuanmaoding	Gansu	106.016	35.3911	×	√	×	×	H. M. Li, Study on the utilization strategies of major crops from Neolithic to historical periods in the Western Loess Plateau (in Chinese), Lanzhou University, Lanzhou, 2018.
Yaerzui	Gansu	105.881	35.2363	√	×	×	×	F. H. Chen, G. H. Dong, D. J. Zhang, et al., Agriculture facilitated permanent human occupation of the Tibetan Plateau after 3600 BP, Science 347 (2015) 248-250.
Yaluhu	Qinghai	102.327	35.897	√	×	×	×	F. H. Chen, G. H. Dong, D. J. Zhang, et al., Agriculture facilitated permanent human occupation of the Tibetan Plateau after 3600 BP, Science 347 (2015) 248-250.
Yangjiazhaipo	Qinghai	101.707	36.836	√	×	×	×	L. L. Ren, A Study on Animal Exploitation Strategies from the Late Neolithic to Bronze Age in Northeastern Tibetan Plateau and Its Surrounding Areas, China (in Chinese). Lanzhou University, Lanzhou, China, 2017.
Yangwa	Gansu	105.327	34.7031	×	√	×	×	L. L. Ren, A Study on Animal Exploitation Strategies from the Late Neolithic to Bronze Age in Northeastern Tibetan Plateau and Its Surrounding Areas, China (in Chinese). Lanzhou University, Lanzhou, China, 2017.
Yierjidianguandi	Gansu	105.276	34.7658	√	×	×	×	Y. S. Yang, The transition of human subsistence strategy and its influencing factors during prehistoric times in the Hexi Corridor, northwest China (in Chinese). Lanzhou University, Lanzhou, China, 2017.
Yigediwonan	Gansu	99.1819	40.1091	√	×	×	×	L. L. Ren, A Study on Animal Exploitation Strategies from the Late Neolithic to Bronze Age in Northeastern Tibetan Plateau and Its Surrounding Areas, China (in Chinese). Lanzhou University, Lanzhou, China, 2017.
Yuangudui	Gansu	105.227	34.7622	√	×	×	×	L. Yang, Y. S., Yang, S. J. Zhang, et al., Asynchronous Transformation of Cropping Patterns from 5800–2200 cal BP on the Southern Loess Plateau, China. Land 12(2) ( 2023) 343.
Yuanzitou	Shannxi	106.83	34.9	×	√	×	×	H. M. Li, Study on the utilization strategies of major crops from Neolithic to historical periods in the Western Loess Plateau (in Chinese), Lanzhou University, Lanzhou, 2018.
Yuejiawan	Gansu	106.065	35.1445	×	√	×	×	H. M. Li, Study on the utilization strategies of major crops from Neolithic to historical periods in the Western Loess Plateau (in Chinese), Lanzhou University, Lanzhou, 2018.
Yujiawa	Gansu	105.076	34.72	×	√	×	×	H. M. Li, Study on the utilization strategies of major crops from Neolithic to historical periods in the Western Loess Plateau (in Chinese), Lanzhou University, Lanzhou, 2018.
Yujiayuan	Gansu	105.888	35.2569	√	×	×	×	H. M. Li, Study on the utilization strategies of major crops from Neolithic to historical periods in the Western Loess Plateau (in Chinese), Lanzhou University, Lanzhou, 2018.
Yuliaobuzi	Gansu	105.816	35.2191	√	×	×	×	H. M. Li, Study on the utilization strategies of major crops from Neolithic to historical periods in the Western Loess Plateau (in Chinese), Lanzhou University, Lanzhou, 2018.
Yumushuwan	Gansu	105.989	35.2076	√	×	×	×	F. H. Chen, G. H. Dong, D. J. Zhang, et al., Agriculture facilitated permanent human occupation of the Tibetan Plateau after 3600 BP, Science 347 (2015) 248-250.
Zhangga	Qinghai	102.56	35.732	×	√	×	×	H. M. Li, Study on the utilization strategies of major crops from Neolithic to historical periods in the Western Loess Plateau (in Chinese), Lanzhou University, Lanzhou, 2018.
Zhangjiayuan	Gansu	105.902	35.2905	×	√	×	×	F. H. Chen, G. H. Dong, D. J. Zhang, et al., Agriculture facilitated permanent human occupation of the Tibetan Plateau after 3600 BP, Science 347 (2015) 248-250.
Zhaojiazhuang	Qinghai	102.39	36.427	√	×	×	×	T. T. Chen, Analysis on agricultural development history and influential factors in the upper reaches of Wei River region during the 5500–2000 BP (in Chinese). Lanzhou University, Lanzhou, China, 2020.
Zhengjiashanliang	Gansu	105.447	34.8444	√	×	×	×	F. H. Chen, G. H. Dong, D. J. Zhang, et al., Agriculture facilitated permanent human occupation of the Tibetan Plateau after 3600 BP, Science 347 (2015) 248-250.
Zhongtan	Qinghai	101.953	36.101	√	×	×	×	L. L. Ren, G. H. Dong, F. W. Liu, et al., Foraging and farming: archaeobotanical and zooarchaeological evidence for Neolithic exchange on the Tibetan Plateau. Antiquity 94(375) (2020) 637-652.
Zongri	Qinghai	100.3	35.3	√	√	×	×

## Sheet: Fig. 1 carbon isotope
Site	Province	Longitude(E)	Latitude(N)	4500-4000 BP	5500-4500 BP	6500-5500 BP	8000-6500 BP	Reference
Baopo	Shannxi	109.051	34.2732	×	×	×	√	L. Z. Cai, S. H. Qiu, Determination of carbon-13 and study of ancient recipes (in Chinese). Archaeology 10 (1984) 949-955.
Beiliu	Shannxi	109.529	34.4068	×	×	×	√	Y. Guo, Y. Xia, Y. F. Dong, et al., Stable isotope analysis of human bones at the Beiliu Site (in Chinese). Archaeology and Cultural Relics 1 (2016) 115-120.
Beishouling	Shaanxi	107.159	34.3843	√	×	×	×	L. Z. Cai, S. H. Qiu, Determination of carbon-13 and study of ancient recipes (in Chinese). Archaeology 10 (1984) 949-955.
Buziping	Gansu	104.5	35.5	√	×	×	×	M. M. Ma, The dietary changes and agriculture development in the Hehuang and contiguous region in the second millennium BC -Stable isotopic evidence (in Chinese). Lanzhou University, Lanzhou, China, 2013.
Dadiwan	Gansu	105.93	35.0231	×	×	×	√	L. Barton, S. D. Newsome, F. H. Chen, et al., Agricultural origins and the isotopic identity of domestication in northern China, Proc. Nat. Acad. Sci. 106 (14) (2009) 5523-5528.
Gedachuan	Gansu	106.061	35.0115	×	×	√	×	M. Ma, J. Dong, Y. Yang, et al., Isotopic evidence reveals the gradual intensification of millet agriculture in Neolithic Western Loess Plateau, Fundam. Res. (2023).
Gedachuan	Gansu	106.061	35.0115	×	√	×	×	M. Ma, J. Dong, Y. Yang, et al., Isotopic evidence reveals the gradual intensification of millet agriculture in Neolithic Western Loess Plateau, Fundam. Res. (2023).
Gedachuan	Gansu	106.061	35.0115	√	×	×	×	M. Ma, J. Dong, Y. Yang, et al., Isotopic evidence reveals the gradual intensification of millet agriculture in Neolithic Western Loess Plateau, Fundam. Res. (2023).
Huoshaogou	Gansu	97.6512	39.9628	√	×	×	×	Liu X Y, Lightfoot E, O’Connell T C, Wang H, Li S C, Zhou L P, Hu Y W, Motuzaite-Matuzeviciute G, Jones M K. 2014. From necessity to choice: dietary revolutions in west China in the second millennium BC. World Archaeol, 46: 661–680
Huoshiliang	Gansu	99.2139	40.1606	√	×	×	×	Atahan P, Dodson J, Li X Q, Zhou X Y, Hu S M, Bertuch F, Sun N. 2011. Subsistence and the isotopic signature of herding in the Bronze Age Hexi Corridor, NW Gansu, China. J Archaeol Sci, 38: 1747–1753
Hupo	Gansu	102	36.4	√	×	×	×	M. M. Ma, The dietary changes and agriculture development in the Hehuang and contiguous region in the second millennium BC -Stable isotopic evidence (in Chinese). Lanzhou University, Lanzhou, China, 2013.
Jiangzhai	Shannxi	108.858	34.2342	×	×	√	×	Y. Guo, Y. W. Hu, Q. Gao, et al., Analysis of the Recipes of the Ancestors at Jiangzhai Site. Anthropol. J. 30 (2) (2011) 149-157.
Jinchankou	Qinghai	102.54	36.92	√	×	×	×	L. L. Ren, A Study on Animal Exploitation Strategies from the Late Neolithic to Bronze Age in Northeastern Tibetan Plateau and Its Surrounding Areas, China (in Chinese). Lanzhou University, Lanzhou, China, 2017.
Lajia	Qinghai	102.812	35.8612	√	×	×	×	X. L. Zhang, M. L. Ye, Preliminary Study on the Food of the Ancestors at the Lajia Site in 2016- Carbon and Nitrogen Stable Isotope Analysis of Human Bones Excavated from the Disaster Site at the Lajia Site. Southern cultural relics (2016) 197–202.
Lingtongxian	Shaanxi	109.214	34.3673	√	×	×	×	P. Atahan, J. Dodson, X. Q. Li, et al., Temporal trends in millet consumption in northern China. J. Archaeol. Sci. 50 (2014) 171-177.
Mozuizi	Gansu	102.6	37.8	√	×	×	×	X. L. Liu, E. Lightfoot, T. C. O’Connell, et al., From necessity to choice: dietary revolutions in west China in the second millennium BC. World Archaeol 46 (2014) 661–680.
Qijiaping	Gansu	103.8	35.6	√	×	×	×	M. M. Ma, The dietary changes and agriculture development in the Hehuang and contiguous region in the second millennium BC -Stable isotopic evidence (in Chinese). Lanzhou University, Lanzhou, China, 2013.
Sanheyi	Gansu	102	36.4	√	×	×	×	M. M. Ma, The dietary changes and agriculture development in the Hehuang and contiguous region in the second millennium BC -Stable isotopic evidence (in Chinese). Lanzhou University, Lanzhou, China, 2013.
Shannashuzha	Gansu	104.1	34.5	×	√	×	×	L. L. Ren, A Study on Animal Exploitation Strategies from the Late Neolithic to Bronze Age in Northeastern Tibetan Plateau and Its Surrounding Areas, China (in Chinese). Lanzhou University, Lanzhou, China, 2017.
Shijia	Shannxi	109.503	34.4994	×	×	√	×	E. A. Pechenkina, S. H. Ambrose, X. L. Ma, et al., Reconstructing northern Chinese Neolithic subsistence practices by isotopic analysis. J Archaeol Sci 32 ( 2005) 117 –1189
Wenbuju	Gansu	102	36	√	×	×	×	M. M. Ma, The dietary changes and agriculture development in the Hehuang and contiguous region in the second millennium BC -Stable isotopic evidence (in Chinese). Lanzhou University, Lanzhou, China, 2013.
Wubai	Gansu	100.725	38.6496	√	×	×	×	X. L. Liu, E. Lightfoot, T. C. O’Connell, et al., From necessity to choice: dietary revolutions in west China in the second millennium BC. World Archaeol 46 (2014) 661–680.
Xiahaishi	Gansu	102.8	36.3	√	×	×	×	M. M. Ma, The dietary changes and agriculture development in the Hehuang and contiguous region in the second millennium BC -Stable isotopic evidence (in Chinese). Lanzhou University, Lanzhou, China, 2013.
Xichengyi	Gansu	100.35	39.0219	√	×	×	×	X. L. Zhang, J. Zhang, Z. P. Li, et al., Preliminary Analysis of the Food Conditions of the Ancestors at the Xichengyi Site in Zhangye City, Gansu Province (in Chinese). Archaeology 7 (2015) 110–120
Xunyi	Shannxi	108.333	35.1077	×	×	√	×	P. Atahan, J. Dodson, X. Q. Li, et al., Temporal trends in millet consumption in northern China. J. Archaeol. Sci. 50 (2014) 171-177.
Yuhuazhai	Shannxi	108.86	34.2334	×	×	×	√	P. Atahan, J. Dodson, X. Q. Li, et al., Temporal trends in millet consumption in northern China. J. Archaeol. Sci. 50 (2014) 171-177.
Zongri	Qinghai	100.402	35.2691	×	√	×	×	Y. P. Cui, Y. W., Hu, H. H. Chen, et al., Stable isotope analysis of human bones from the Zongri Site (in Chinese), Quat. Sci. 26 (2006) 604-611.
Zongri	Qinghai	100.402	35.2691	√	×	×	×	Y. P. Cui, Y. W., Hu, H. H. Chen, et al., Stable isotope analysis of human bones from the Zongri Site (in Chinese), Quat. Sci. 26 (2006) 604-611.

## Sheet: Fig. 5 millet
Site	Province	Longitude(E)	Latitude(N)	4500-4000 BP	5500-4500 BP	6500-5500 BP	8000-6500 BP	Reference
Ajiacun	Qinghai	101.689	36.862	√	×	×	×	F. H. Chen, G. H. Dong, D. J. Zhang, et al., Agriculture facilitated permanent human occupation of the Tibetan Plateau after 3600 BP, Science 347 (2015) 248-250.
Andaqiha	Qinghai	102.009	36.0171	×	√	×	×	F. H. Chen, G. H. Dong, D. J. Zhang, et al., Agriculture facilitated permanent human occupation of the Tibetan Plateau after 3600 BP, Science 347 (2015) 248-250.
Baopo	Gansu	105.075	34.7071	×	√	×	×	F. H. Chen, G. H. Dong, D. J. Zhang, et al., Agriculture facilitated permanent human occupation of the Tibetan Plateau after 3600 BP, Science 347 (2015) 248-250.
Baoziping	Gansu	106.055	35.243	×	√	×	×	H. M. Li, Study on the utilization strategies of major crops from Neolithic to historical periods in the Western Loess Plateau (in Chinese), Lanzhou University, Lanzhou, 2018.
Benbakou	Qinghai	101.511	36.687	×	√	×	×	F. H. Chen, G. H. Dong, D. J. Zhang, et al., Agriculture facilitated permanent human occupation of the Tibetan Plateau after 3600 BP, Science 347 (2015) 248-250.
Buziping	Gansu	104.477	35.4517	√	√	×	×	X. Jia, G. Dong, H. Li, et al., The development of agriculture and its impact on cultural expansion during the Late Neolithic in the Western Loess Plateau, China, Holocene 23 (1) (2013) 85-92.
Caojiayuan	Gansu	106.13	35.2046	×	√	×	×	H. M. Li, Study on the utilization strategies of major crops from Neolithic to historical periods in the Western Loess Plateau (in Chinese), Lanzhou University, Lanzhou, 2018.
Dadichuan	Gansu	105.832	35.2403	√	×	×	×	H. M. Li, Study on the utilization strategies of major crops from Neolithic to historical periods in the Western Loess Plateau (in Chinese), Lanzhou University, Lanzhou, 2018.
Dadiwan	Gansu	105.92	35	×	√	√	√	This study
Daping	Gansu	106.07	35.2631	√	×	×	×	H. M. Li, Study on the utilization strategies of major crops from Neolithic to historical periods in the Western Loess Plateau (in Chinese), Lanzhou University, Lanzhou, 2018.
Donghuishan	Gansu	100.74	38.68	√	×	×	×	R. Flad, S. C. Li, X. H. Wu, et al., Early wheat in China: Results from new studies at Donghuishan in the Hexi Corridor, Holocene 20 (6) (2010) 955-965.
Duojialiang	Gansu	102.995	37.594	√	×	×	×	Y. S. Yang, The transition of human subsistence strategy and its influencing factors during prehistoric times in the Hexi Corridor, northwest China (in Chinese). Lanzhou University, Lanzhou, China, 2017.
Gaomuxudi	Gansu	102.654	37.7771	√	√	×	×	Y. S. Yang, The transition of human subsistence strategy and its influencing factors during prehistoric times in the Hexi Corridor, northwest China (in Chinese). Lanzhou University, Lanzhou, China, 2017.
Gayixiangjing	Qinghai	101.271	36.079	×	√	×	×	F. H. Chen, G. H. Dong, D. J. Zhang, et al., Agriculture facilitated permanent human occupation of the Tibetan Plateau after 3600 BP, Science 347 (2015) 248-250.
Gedachuan	Gansu	106.061	35.0115	√	√	√	×	M. Ma, J. Dong, Y. Yang, et al., Isotopic evidence reveals the gradual intensification of millet agriculture in Neolithic Western Loess Plateau, Fundam. Res. (2023).
Guanzizui	Gansu	104.302	35.2727	√	×	×	×	G. H. Dong, Z. L. Wang, L. L. Ren, et al., A comparative study of radiocarbon dating charcoal and charred seeds from the same flotation samples in the Late Neolithic and Bronze Age sites in the Gansu and Qinghai Provinces, northwest China. Radiocarbon 56 (2014) 157-163.
Guojiashan	Gansu	102.415	38.0419	√	×	×	×	Y. S. Yang, The transition of human subsistence strategy and its influencing factors during prehistoric times in the Hexi Corridor, northwest China (in Chinese). Lanzhou University, Lanzhou, China, 2017.
Haizang	Gansu	102.64	37.96	√	×	×	×	H. M. Li, N. James, J. W. Chen, et al., Agricultural Economic Transformations and Their Impacting Factors around 4000 BP in the Hexi Corridor, Northwest China. Land 12(2) (2023) 425.
Heibiya	Qinghai	102.012	36.646	√	×	×	×	F. H. Chen, G. H. Dong, D. J. Zhang, et al., Agriculture facilitated permanent human occupation of the Tibetan Plateau after 3600 BP, Science 347 (2015) 248-250.
Hongtujiaozi	Qinghai	102.557	35.725	×	√	×	×	F. H. Chen, G. H. Dong, D. J. Zhang, et al., Agriculture facilitated permanent human occupation of the Tibetan Plateau after 3600 BP, Science 347 (2015) 248-250.
Hongyazhangjia	Qinghai	102.823	35.912	×	√	×	×	F. H. Chen, G. H. Dong, D. J. Zhang, et al., Agriculture facilitated permanent human occupation of the Tibetan Plateau after 3600 BP, Science 347 (2015) 248-250.
Huidier	Gansu	105.296	34.7653	×	√	×	×	J. X. Song, Y. Gao, L. Tang, et al., Farming and multi-resource subsistence in the third and second millennium BC: Archaeobotanical evidence from Karuo. Archaeological and Anthropological Sciences 13 (2021) 1-16.
Hurere	Qinghai	102.786	35.896	×	√	×	×	F. H. Chen, G. H. Dong, D. J. Zhang, et al., Agriculture facilitated permanent human occupation of the Tibetan Plateau after 3600 BP, Science 347 (2015) 248-250.
Jinchankou	Qinghai	102.54	36.92	√	×	×	×	Y. Yang, The analysis of charred plant seeds at Jinchankou site and Lijiaping site during Qijia culture period in the Hehuang region, China (in Chinese). Lanzhou University, Lanzhou, China, 2018.
Laohuzui	Gansu	107.126	35.9467	√	×	×	×	G. H. Dong, Z. L. Wang, L. L. Ren, et al., A comparative study of radiocarbon dating charcoal and charred seeds from the same flotation samples in the Late Neolithic and Bronze Age sites in the Gansu and Qinghai Provinces, northwest China. Radiocarbon 56 (2014) 157-163.
Linjia	Gansu	103.4	35.65	×	√	×	×	Institute of Archaeology, CASS, Radiocarbon dates in Chinese Archaeology (1965-1991) (in Chinese). Beijing: Cultural Relics Press, 1991.
Liuwanshagou	Qinghai	102.562	36.44	√	×	×	×	F. H. Chen, G. H. Dong, D. J. Zhang, et al., Agriculture facilitated permanent human occupation of the Tibetan Plateau after 3600 BP, Science 347 (2015) 248-250.
Lixinzhen	Gansu	105.081	34.9087	×	√	×	×	X. Wang, X. Shang, H. E. Jiang, et al., Preliminary result on the flotation of archaeobotanical remains from two sites in the Baishui River valley, Shaanxi (in Chinese). Archaeology and Cultural Relics 2 (2015) 100-104.
Luowalinchang	Qinghai	101.941	35.95	×	√	×	×	F. H. Chen, G. H. Dong, D. J. Zhang, et al., Agriculture facilitated permanent human occupation of the Tibetan Plateau after 3600 BP, Science 347 (2015) 248-250.
Madaokou	Shannxi	107.24	34.48	×	√	×	×	L. Yang, Y. S., Yang, S. J. Zhang, et al., Asynchronous Transformation of Cropping Patterns from 5800–2200 cal BP on the Southern Loess Plateau, China. Land 12(2) ( 2023) 343.
Maizaoyu	Shannxi	106.78	34.88	×	×	√	×	L. Yang, Y. S., Yang, S. J. Zhang, et al., Asynchronous Transformation of Cropping Patterns from 5800–2200 cal BP on the Southern Loess Plateau, China. Land 12(2) ( 2023) 343.
Mijiawan	Qinghai	102.333	36.548	√	×	×	×	F. H. Chen, G. H. Dong, D. J. Zhang, et al., Agriculture facilitated permanent human occupation of the Tibetan Plateau after 3600 BP, Science 347 (2015) 248-250.
Mogouyuan	Shannxi	106.94	34.77	√	×	×	×	L. Yang, Y. S., Yang, S. J. Zhang, et al., Asynchronous Transformation of Cropping Patterns from 5800–2200 cal BP on the Southern Loess Plateau, China. Land 12(2) ( 2023) 343.
Mozuizi	Gansu	102.632	37.8057	√	×	×	×	X. Y. Zhou, X. Q. Li, D. John, et al., Rapid agricultural transformation in the prehistoric Hexi corridor, China. Quat. Int. 426 (2016) 33-41.
Nanshansi	Qinghai	102.476	36.451	√	×	×	×	F. H. Chen, G. H. Dong, D. J. Zhang, et al., Agriculture facilitated permanent human occupation of the Tibetan Plateau after 3600 BP, Science 347 (2015) 248-250.
Pinganxincun	Qinghai	102.129	36.5024	√	×	×	×	G. H. Dong, Z. L. Wang, L. L. Ren, et al., A comparative study of radiocarbon dating charcoal and charred seeds from the same flotation samples in the Late Neolithic and Bronze Age sites in the Gansu and Qinghai Provinces, northwest China. Radiocarbon 56 (2014) 157-163.
Qingshiya	Qinghai	102.168	36.475	√	×	×	×	F. H. Chen, G. H. Dong, D. J. Zhang, et al., Agriculture facilitated permanent human occupation of the Tibetan Plateau after 3600 BP, Science 347 (2015) 248-250.
Qipanshan	Gansu	102.32	37.9684	√	×	×	×	Y. S. Yang, The transition of human subsistence strategy and its influencing factors during prehistoric times in the Hexi Corridor, northwest China (in Chinese). Lanzhou University, Lanzhou, China, 2017.
Shalongka	Qinghai	102.017	36.0041	×	√	×	×	G. H. Dong, Z. L. Wang, L. L. Ren, et al., A comparative study of radiocarbon dating charcoal and charred seeds from the same flotation samples in the Late Neolithic and Bronze Age sites in the Gansu and Qinghai Provinces, northwest China. Radiocarbon 56 (2014) 157-163.
Shangduoba	Qinghai	101.923	36.079	√	×	×	×	F. H. Chen, G. H. Dong, D. J. Zhang, et al., Agriculture facilitated permanent human occupation of the Tibetan Plateau after 3600 BP, Science 347 (2015) 248-250.
Shangmiangua	Gansu	106.837	35.6127	√	×	×	×	T. T. Chen, X. Jia, H. M. Li, et al., The analysis of spatiotemporal transformations of agricultural and its influence factors during Qijia culture period in GansuQinghai region. Quat. Sci. 39(1) ( 2019) 132-143.
Shipocun	Gansu	105.105	34.7139	√	×	×	×	F. H. Chen, G. H. Dong, D. J. Zhang, et al., Agriculture facilitated permanent human occupation of the Tibetan Plateau after 3600 BP, Science 347 (2015) 248-250.
Shizhaocun	Gansu	105.662	34.5657	√	×	×	×	G. H. Dong, Z. L. Wang, L. L. Ren, et al., A comparative study of radiocarbon dating charcoal and charred seeds from the same flotation samples in the Late Neolithic and Bronze Age sites in the Gansu and Qinghai Provinces, northwest China. Radiocarbon 56 (2014) 157-163.
Shuikou	Gansu	102.936	37.5234	√	×	×	×	Y. S. Yang, The transition of human subsistence strategy and its influencing factors during prehistoric times in the Hexi Corridor, northwest China (in Chinese). Lanzhou University, Lanzhou, China, 2017.
Shuiquangou	Gansu	105.125	34.6153	√	×	×	×	X. Q. Li, X. Y. Zhou, J. Zhou, et al., The earliest archaeobiological evidence of the broadening agriculture in China recorded at Xishanping site in Gansu Province. Science in China Series D: Earth Sciences 50(11) (2007) 1707-1714.
Siping	Gansu	106.012	35.1935	√	×	×	×	H. M. Li, Study on the utilization strategies of major crops from Neolithic to historical periods in the Western Loess Plateau (in Chinese), Lanzhou University, Lanzhou, 2018.
Sumiaoyuantou	Gansu	106.1	35.28	√	×	×	×	G. H. Dong, Z. L. Wang, L. L. Ren, et al., A comparative study of radiocarbon dating charcoal and charred seeds from the same flotation samples in the Late Neolithic and Bronze Age sites in the Gansu and Qinghai Provinces, northwest China. Radiocarbon 56 (2014) 157-163.
Tianjiaping	Gansu	105.9	35.09	×	×	√	×	H. M. Li, Study on the utilization strategies of major crops from Neolithic to historical periods in the Western Loess Plateau (in Chinese), Lanzhou University, Lanzhou, 2018.
Wangjiayangwan	Gansu	105.9	35.3	√	×	×	×	W. Y. Wei, M. M. Ma, G. K. Chen, et al., Human planting strategies and its relation to climate change during~ 4800-3900 BP in the mid-lower Hulu River valley, northwest China. Frontiers in Earth Science 11 (2023) 1137528.
Wanjiayuan	Gansu	105.857	35.0853	×	√	×	×	H. M. Li, Study on the utilization strategies of major crops from Neolithic to historical periods in the Western Loess Plateau (in Chinese), Lanzhou University, Lanzhou, 2018.
Wayaotai	Qinghai	102.986	36.2668	√	×	×	×	G. H. Dong, Z. L. Wang, L. L. Ren, et al., A comparative study of radiocarbon dating charcoal and charred seeds from the same flotation samples in the Late Neolithic and Bronze Age sites in the Gansu and Qinghai Provinces, northwest China. Radiocarbon 56 (2014) 157-163.
Wujiachuan	Gansu	106.067	35.3834		√	×	×	H. M. Li, Study on the utilization strategies of major crops from Neolithic to historical periods in the Western Loess Plateau (in Chinese), Lanzhou University, Lanzhou, 2018.
Wujiaping	Gansu	105.092	34.7812	√	×	×	×	T. T. Chen, Analysis on agricultural development history and influential factors in the upper reaches of Wei River region during the 5500–2000 BP (in Chinese). Lanzhou University, Lanzhou, China, 2020.
Xiaodunshan	Gansu	105.796	35.0718	√	×	×	×	H. M. Li, Study on the utilization strategies of major crops from Neolithic to historical periods in the Western Loess Plateau (in Chinese), Lanzhou University, Lanzhou, 2018.
Xiaoyuan	Shannxi	107.19	34.51	×	√	×	×	L. Yang, Y. S., Yang, S. J. Zhang, et al., Asynchronous Transformation of Cropping Patterns from 5800–2200 cal BP on the Southern Loess Plateau, China. Land 12(2) ( 2023) 343.
Xiasunjiazhai	Qinghai	101.753	36.747	√	×	×	×	F. H. Chen, G. H. Dong, D. J. Zhang, et al., Agriculture facilitated permanent human occupation of the Tibetan Plateau after 3600 BP, Science 347 (2015) 248-250.
Xichengyi	Gansu	100.342	39.0152	√	×	×	×	Y. S. Yang, The transition of human subsistence strategy and its influencing factors during prehistoric times in the Hexi Corridor, northwest China (in Chinese). Lanzhou University, Lanzhou, China, 2017.
Xihetan	Gansu	99.0845	39.3611	√	×	×	×	Y. S. Yang, The transition of human subsistence strategy and its influencing factors during prehistoric times in the Hexi Corridor, northwest China (in Chinese). Lanzhou University, Lanzhou, China, 2017.
Xihuishan	Gansu	100.626	38.7201	√	×	×	×	Y. S. Yang, The transition of human subsistence strategy and its influencing factors during prehistoric times in the Hexi Corridor, northwest China (in Chinese). Lanzhou University, Lanzhou, China, 2017.
Xinjia	Qinghai	102.839	35.879	√	×	×	×	F. H. Chen, G. H. Dong, D. J. Zhang, et al., Agriculture facilitated permanent human occupation of the Tibetan Plateau after 3600 BP, Science 347 (2015) 248-250.
Xipingsi	Shannxi	106.81	34.95	×	√	×	×	L. Yang, Y. S., Yang, S. J. Zhang, et al., Asynchronous Transformation of Cropping Patterns from 5800–2200 cal BP on the Southern Loess Plateau, China. Land 12(2) ( 2023) 343.
Xishanping	Gansu	105.544	34.5579	×	√	×	×	X. Q. Li, X. Y. Zhou, J. Zhou, et al., The earliest archaeobiological evidence of the broadening agriculture in China recorded at Xishanping site in Gansu Province. Science in China Series D: Earth Sciences 50(11) (2007) 1707-1714.
Xitai	Gansu	102.881	37.5072	√	×	×	×	Y. S. Yang, The transition of human subsistence strategy and its influencing factors during prehistoric times in the Hexi Corridor, northwest China (in Chinese). Lanzhou University, Lanzhou, China, 2017.
Xuanmaoding	Gansu	106.016	35.3911	×	√	×	×	H. M. Li, Study on the utilization strategies of major crops from Neolithic to historical periods in the Western Loess Plateau (in Chinese), Lanzhou University, Lanzhou, 2018.
Yaerzui	Gansu	105.881	35.2363	√	×	×	×	H. M. Li, Study on the utilization strategies of major crops from Neolithic to historical periods in the Western Loess Plateau (in Chinese), Lanzhou University, Lanzhou, 2018.
Yaluhu	Qinghai	102.327	35.897	√	×	×	×	F. H. Chen, G. H. Dong, D. J. Zhang, et al., Agriculture facilitated permanent human occupation of the Tibetan Plateau after 3600 BP, Science 347 (2015) 248-250.
Yangjiazhaipo	Qinghai	101.707	36.836	√	×	×	×	F. H. Chen, G. H. Dong, D. J. Zhang, et al., Agriculture facilitated permanent human occupation of the Tibetan Plateau after 3600 BP, Science 347 (2015) 248-250.
Yangwa	Gansu	105.327	34.7031	×	√	×	×	L. L. Ren, A Study on Animal Exploitation Strategies from the Late Neolithic to Bronze Age in Northeastern Tibetan Plateau and Its Surrounding Areas, China (in Chinese). Lanzhou University, Lanzhou, China, 2017.
Yierjidianguandi	Gansu	105.276	34.7658	√	×	×	×	L. L. Ren, A Study on Animal Exploitation Strategies from the Late Neolithic to Bronze Age in Northeastern Tibetan Plateau and Its Surrounding Areas, China (in Chinese). Lanzhou University, Lanzhou, China, 2017.
Yigediwonan	Gansu	99.1819	40.1091	√	×	×	×	Y. S. Yang, The transition of human subsistence strategy and its influencing factors during prehistoric times in the Hexi Corridor, northwest China (in Chinese). Lanzhou University, Lanzhou, China, 2017.
Yuangudui	Gansu	105.227	34.7622	√	×	×	×	L. L. Ren, A Study on Animal Exploitation Strategies from the Late Neolithic to Bronze Age in Northeastern Tibetan Plateau and Its Surrounding Areas, China (in Chinese). Lanzhou University, Lanzhou, China, 2017.
Yuanzitou	Shannxi	106.83	34.9	×	√	×	×	L. Yang, Y. S., Yang, S. J. Zhang, et al., Asynchronous Transformation of Cropping Patterns from 5800–2200 cal BP on the Southern Loess Plateau, China. Land 12(2) ( 2023) 343.
Yuejiawan	Gansu	106.065	35.1445	×	√	×	×	H. M. Li, Study on the utilization strategies of major crops from Neolithic to historical periods in the Western Loess Plateau (in Chinese), Lanzhou University, Lanzhou, 2018.
Yujiawa	Gansu	105.076	34.72	×	√	×	×	H. M. Li, Study on the utilization strategies of major crops from Neolithic to historical periods in the Western Loess Plateau (in Chinese), Lanzhou University, Lanzhou, 2018.
Yujiayuan	Gansu	105.888	35.2569	√	×	×	×	H. M. Li, Study on the utilization strategies of major crops from Neolithic to historical periods in the Western Loess Plateau (in Chinese), Lanzhou University, Lanzhou, 2018.
Yuliaobuzi	Gansu	105.816	35.2191	√	×	×	×	H. M. Li, Study on the utilization strategies of major crops from Neolithic to historical periods in the Western Loess Plateau (in Chinese), Lanzhou University, Lanzhou, 2018.
Yumushuwan	Gansu	105.989	35.2076	√	×	×	×	H. M. Li, Study on the utilization strategies of major crops from Neolithic to historical periods in the Western Loess Plateau (in Chinese), Lanzhou University, Lanzhou, 2018.
Zhangga	Qinghai	102.56	35.732	×	√	×	×	F. H. Chen, G. H. Dong, D. J. Zhang, et al., Agriculture facilitated permanent human occupation of the Tibetan Plateau after 3600 BP, Science 347 (2015) 248-250.
Zhangjiayuan	Gansu	105.902	35.2905	×	√	×	×	H. M. Li, Study on the utilization strategies of major crops from Neolithic to historical periods in the Western Loess Plateau (in Chinese), Lanzhou University, Lanzhou, 2018.
Zhaojiazhuang	Qinghai	102.39	36.427	√	×	×	×	F. H. Chen, G. H. Dong, D. J. Zhang, et al., Agriculture facilitated permanent human occupation of the Tibetan Plateau after 3600 BP, Science 347 (2015) 248-250.
Zhengjiashanliang	Gansu	105.447	34.8444	√	×	×	×	T. T. Chen, Analysis on agricultural development history and influential factors in the upper reaches of Wei River region during the 5500–2000 BP (in Chinese). Lanzhou University, Lanzhou, China, 2020.
Zhongtan	Qinghai	101.953	36.101	√	×	×	×	F. H. Chen, G. H. Dong, D. J. Zhang, et al., Agriculture facilitated permanent human occupation of the Tibetan Plateau after 3600 BP, Science 347 (2015) 248-250.
Zongri	Qinghai	100.3	35.3	√	√	×	×	L. L. Ren, G. H. Dong, F. W. Liu, et al., Foraging and farming: archaeobotanical and zooarchaeological evidence for Neolithic exchange on the Tibetan Plateau. Antiquity 94(375) (2020) 637-652.

## Sheet: Fig. 5 carbon isotope
Site	Province	Longitude(E)	Latitude(N)	4500-4000 BP	5500-4500 BP	6500-5500 BP	8000-6500 BP	C3	C3/C4	C4	Reference
Baopo	Shannxi	109.051	34.2732	×	×	×	√	1	4	0	L. Z. Cai, S. H. Qiu, Determination of carbon-13 and study of ancient recipes (in Chinese). Archaeology 10 (1984) 949-955.
Beiliu	Shannxi	109.529	34.4068	×	×	×	√	0	3	2	Y. Guo, Y. Xia, Y. F. Dong, et al., Stable isotope analysis of human bones at the Beiliu Site (in Chinese). Archaeology and Cultural Relics 1 (2016) 115-120.
Beishouling	Shaanxi	107.159	34.3843	√	×	×	×	0	3	0	L. Z. Cai, S. H. Qiu, Determination of carbon-13 and study of ancient recipes (in Chinese). Archaeology 10 (1984) 949-955.
Buziping	Gansu	104.5	35.5	√	×	×	×	0	1	1	M. M. Ma, The dietary changes and agriculture development in the Hehuang and contiguous region in the second millennium BC -Stable isotopic evidence (in Chinese). Lanzhou University, Lanzhou, China, 2013.
Dadiwan	Gansu	105.93	35.0231	×	×	×	√	0	1	5	L. Barton, S. D. Newsome, F. H. Chen, et al., Agricultural origins and the isotopic identity of domestication in northern China, Proc. Nat. Acad. Sci. 106 (14) (2009) 5523-5528.
Gedachuan	Gansu	106.061	35.0115	×	×	√	×	0	0	16	M. Ma, J. Dong, Y. Yang, et al., Isotopic evidence reveals the gradual intensification of millet agriculture in Neolithic Western Loess Plateau, Fundam. Res. (2023).
Gedachuan	Gansu	106.061	35.0115	×	√	×	×	0	0	2	M. Ma, J. Dong, Y. Yang, et al., Isotopic evidence reveals the gradual intensification of millet agriculture in Neolithic Western Loess Plateau, Fundam. Res. (2023).
Gedachuan	Gansu	106.061	35.0115	√	×	×	×	0	0	1	M. Ma, J. Dong, Y. Yang, et al., Isotopic evidence reveals the gradual intensification of millet agriculture in Neolithic Western Loess Plateau, Fundam. Res. (2023).
Huoshaogou	Gansu	97.6512	39.9628	√	×	×	×	0	17	12	Liu X Y, Lightfoot E, O’Connell T C, Wang H, Li S C, Zhou L P, Hu Y W, Motuzaite-Matuzeviciute G, Jones M K. 2014. From necessity to choice: dietary revolutions in west China in the second millennium BC. World Archaeol, 46: 661–680
Huoshiliang	Gansu	99.2139	40.1606	√	×	×	×	0	0	2	Atahan P, Dodson J, Li X Q, Zhou X Y, Hu S M, Bertuch F, Sun N. 2011. Subsistence and the isotopic signature of herding in the Bronze Age Hexi Corridor, NW Gansu, China. J Archaeol Sci, 38: 1747–1753
Hupo	Gansu	102	36.4	√	×	×	×	0	0	6	M. M. Ma, The dietary changes and agriculture development in the Hehuang and contiguous region in the second millennium BC -Stable isotopic evidence (in Chinese). Lanzhou University, Lanzhou, China, 2013.
Jiangzhai	Shannxi	108.858	34.2342	×	×	√	×	0	1	19	Y. Guo, Y. W. Hu, Q. Gao, et al., Analysis of the Recipes of the Ancestors at Jiangzhai Site. Anthropol. J. 30 (2) (2011) 149-157.
Jinchankou	Qinghai	102.54	36.92	√	×	×	×	0	0	2	L. L. Ren, A Study on Animal Exploitation Strategies from the Late Neolithic to Bronze Age in Northeastern Tibetan Plateau and Its Surrounding Areas, China (in Chinese). Lanzhou University, Lanzhou, China, 2017.
Lajia	Qinghai	102.812	35.8612	√	×	×	×	0	0	4	X. L. Zhang, M. L. Ye, Preliminary Study on the Food of the Ancestors at the Lajia Site in 2016- Carbon and Nitrogen Stable Isotope Analysis of Human Bones Excavated from the Disaster Site at the Lajia Site. Southern cultural relics (2016) 197–202.
Lingtongxian	Shaanxi	109.214	34.3673	√	×	×	×	0	1	1	P. Atahan, J. Dodson, X. Q. Li, et al., Temporal trends in millet consumption in northern China. J. Archaeol. Sci. 50 (2014) 171-177.
Mozuizi	Gansu	102.6	37.8	√	×	×	×	0	1	16	X. L. Liu, E. Lightfoot, T. C. O’Connell, et al., From necessity to choice: dietary revolutions in west China in the second millennium BC. World Archaeol 46 (2014) 661–680.
Qijiaping	Gansu	103.8	35.6	√	×	×	×	0	1	41	M. M. Ma, The dietary changes and agriculture development in the Hehuang and contiguous region in the second millennium BC -Stable isotopic evidence (in Chinese). Lanzhou University, Lanzhou, China, 2013.
Sanheyi	Gansu	102	36.4	√	×	×	×	0	0	5	M. M. Ma, The dietary changes and agriculture development in the Hehuang and contiguous region in the second millennium BC -Stable isotopic evidence (in Chinese). Lanzhou University, Lanzhou, China, 2013.
Shannashuzha	Gansu	104.1	34.5	×	√	×	×	0	0	2	L. L. Ren, A Study on Animal Exploitation Strategies from the Late Neolithic to Bronze Age in Northeastern Tibetan Plateau and Its Surrounding Areas, China (in Chinese). Lanzhou University, Lanzhou, China, 2017.
Shijia	Shannxi	109.503	34.4994	×	×	√	×	0	0	9	E. A. Pechenkina, S. H. Ambrose, X. L. Ma, et al., Reconstructing northern Chinese Neolithic subsistence practices by isotopic analysis. J Archaeol Sci 32 ( 2005) 117 –1189
Wenbuju	Gansu	102	36	√	×	×	×	0	1	1	M. M. Ma, The dietary changes and agriculture development in the Hehuang and contiguous region in the second millennium BC -Stable isotopic evidence (in Chinese). Lanzhou University, Lanzhou, China, 2013.
Wubai	Gansu	100.725	38.6496	√	×	×	×	0	1	54	X. L. Liu, E. Lightfoot, T. C. O’Connell, et al., From necessity to choice: dietary revolutions in west China in the second millennium BC. World Archaeol 46 (2014) 661–680.
Xiahaishi	Gansu	102.8	36.3	√	×	×	×	0	0	10	M. M. Ma, The dietary changes and agriculture development in the Hehuang and contiguous region in the second millennium BC -Stable isotopic evidence (in Chinese). Lanzhou University, Lanzhou, China, 2013.
Xichengyi	Gansu	100.35	39.0219	√	×	×	×	0	0	4	X. L. Zhang, J. Zhang, Z. P. Li, et al., Preliminary Analysis of the Food Conditions of the Ancestors at the Xichengyi Site in Zhangye City, Gansu Province (in Chinese). Archaeology 7 (2015) 110–120
Xunyi	Shannxi	108.333	35.1077	×	×	√	×	0	0	3	P. Atahan, J. Dodson, X. Q. Li, et al., Temporal trends in millet consumption in northern China. J. Archaeol. Sci. 50 (2014) 171-177.
Yuhuazhai	Shannxi	108.86	34.2334	×	×	×	√	0	0	2	P. Atahan, J. Dodson, X. Q. Li, et al., Temporal trends in millet consumption in northern China. J. Archaeol. Sci. 50 (2014) 171-177.
Zongri	Qinghai	100.402	35.2691	×	√	×	×	0	1	23	Y. P. Cui, Y. W., Hu, H. H. Chen, et al., Stable isotope analysis of human bones from the Zongri Site (in Chinese), Quat. Sci. 26 (2006) 604-611.
Zongri	Qinghai	100.402	35.2691	√	×	×	×	0	1	23	Y. P. Cui, Y. W., Hu, H. H. Chen, et al., Stable isotope analysis of human bones from the Zongri Site (in Chinese), Quat. Sci. 26 (2006) 604-611.

## Sheet: Fig.5 Paint pottery
Site	Province	Longitude(E)	Latitude(N)	4500-4000 BP	5500-4500 BP	6500-5500 BP	8000-6500 BP	Reference
Ahatelashan	Qinghai	102.423	35.8645	√	×	×	×	Institute of Archaeology, CASS, Radiocarbon dates in Chinese Archaeology (1965-1991) (in Chinese). Cultural Relics Press, Beijing, 1991.
Andaqiha	Qinghai	101.993	36.0051	×	√	√	×	G. H. Dong, X. Jia, R. Elston et al., Spatial and temporal variety of prehistoric human settlement and its inﬂuencing factors in the upper Yellow River valley, Qinghai Province, China, J. Archaeol. Sci. 40(5) (2013) 2538-2546. https://doi.org/10.1016/j.jas.2012.10.002
Baopo	Gansu	105.075	34.7071	×	√	×	×	T. T. Chen, Analysis on agricultural development history and influential factors in the upper reaches of Wei River region during the 5500–2000 BP (in Chinese). Lanzhou University, Lanzhou, China, 2020.
Beishouling	Shanxi	107.159	34.3842	×	×	√	√	Institute of Archaeology, CASS, Radiocarbon dates in Chinese Archaeology (1965-1991) (in Chinese). Cultural Relics Press, Beijing, 1991.
Benbakou	Qinghai	101.509	36.6886	×	√	×	×	G. H. Dong, Z. L. Wang, L. L. Ren, et al., A comparative study of radiocarbon dating charcoal and charred seeds from the same flotation samples in the Late Neolithic and Bronze Age sites in the Gansu and Qinghai Provinces, northwest China. Radiocarbon 56 (2014) 157-163.
Caiyuancun(Linziliang)	Ningxia	105.6	36.5	√	√	×	×	Institute of Archaeology, CASS, Radiocarbon dates in Chinese Archaeology (1965-1991) (in Chinese). Cultural Relics Press, Beijing, 1991.
Caiyuancun(Mayingziliang)	Ningxia	105.532	36.5345	×	√	×	×	Institute of Archaeology, CASS, Radiocarbon dates in Chinese Archaeology (1965-1991) (in Chinese). Cultural Relics Press, Beijing, 1991.
Caojiazui	Gansu	103.667	36.1667	×	√	×	×	Institute of Archaeology, CASS, Radiocarbon dates in Chinese Archaeology (1965-1991) (in Chinese). Cultural Relics Press, Beijing, 1991.
Caowa	Ningxia	105.719	36.4155	×	√	×	×	Institute of Archaeology, CASS, Radiocarbon dates in Chinese Archaeology (1965-1991) (in Chinese). Cultural Relics Press, Beijing, 1991.
Changning	Qinghai	101.734	36.8049	√	√	×	×	G. H. Dong, X. Jia, C. B. An, et al., Mid-Holocene climate change and its effect on prehistoric cultural evolution in eastern Qinghai Province, China. Quat. Res. 77 (2012) 23-30. https://doi.org/10.1016/j.yqres.2011.10.004
Changshan	Gansu	107.15	35.7	×	√	×	×	Institute of Archaeology, CASS, Radiocarbon dates in Chinese Archaeology (1965-1991) (in Chinese). Cultural Relics Press, Beijing, 1991.
Dadiwan	Gansu	105.907	35.0112	×	√	√	√	Barton L, Newsome S D, Chen F H, et al., 2009. Agricultural origins and the isotopic identity of domestication in northern China. PNAS, 106(14): 5523-5528. https://doi.org/10.1073/pnas.0809960106
Dalijiaping	Gansu	104.978	33.4609	×	√	√	×	Zhang Q L and Wang H, 2000. Report on the excavation of the Neolithic Site of Dalijaping in Wudu County, Gansu Province (in Chinese). Archaeological Collectanea, (00): 1-40+371-374.
Donghuishan	Gansu	100.742	38.682	√	√	×	×	R. Flad, S. C. Li, X. H. Wu, et al., Early wheat in China: Results from new studies at Donghuishan in the Hexi Corridor, Holocene 20 (6) (2010) 955-965.
Fujiamen	Gansu	104.8	34.7	×	√	×	×	Institute of Archaeology, CASS, 1995. Report of 14C dates (ⅩⅩⅡ) (in Chinese). Archaeology, 7: 655-659.
Ganguya	Gansu	98.8562	39.3865	√	×	×	×	Yuan S X, Chen T M, Hu Y Q, et al., 1994. Report of 14C dates (Ⅸ) (in Chinese). Wenwu, 4: 89-95.
Gaoquding	Qinghai	100.685	35.905	√	×	×	×	Institute of Archaeology, CASS, Radiocarbon dates in Chinese Archaeology (1965-1991) (in Chinese). Cultural Relics Press, Beijing, 1991.
Gayixiangjing	Qinghai	101.271	36.079	×	√	×	×	F. H. Chen, G. H. Dong, D. J. Zhang, et al., Agriculture facilitated permanent human occupation of the Tibetan Plateau after 3600 BP, Science 347 (2015) 248-250.
Gedachuan	Gansu	106.378	34.9234	√	√	√	×	Yang Y S, Wang J, Li G, et al., 2022. Shift in Subsistence Crop Dominance from Broomcorn Millet to Foxtail Millet around 5500 BP in the Western Loess Plateau. Frontiers in Plant Science, 13. https://doi.org/10.3389/fpls.2022.939340.
Heibiya	Qinghai	102.012	36.646	×	√	×	×	F. H. Chen, G. H. Dong, D. J. Zhang, et al., Agriculture facilitated permanent human occupation of the Tibetan Plateau after 3600 BP, Science 347 (2015) 248-250.
Hongtujiaozi	Qinghai	102.557	35.725	×	√	×	×	F. H. Chen, G. H. Dong, D. J. Zhang, et al., Agriculture facilitated permanent human occupation of the Tibetan Plateau after 3600 BP, Science 347 (2015) 248-250.
Hongyazhangjia	Qinghai	102.833	35.897	×	√	×	×	G. H. Dong, X. Jia, R. Elston et al., Spatial and temporal variety of prehistoric human settlement and its inﬂuencing factors in the upper Yellow River valley, Qinghai Province, China, J. Archaeol. Sci. 40(5) (2013) 2538-2546. https://doi.org/10.1016/j.jas.2012.10.002
Huangniangniangtai	Gansu	102.606	37.9354	√	×	×	×	X. Y. Zhou, X. Q. Li, D. John, et al., Rapid agricultural transformation in the prehistoric Hexi corridor, China. Quat. Int. 426 (2016) 33-41.
Huidier	Gansu	105.333	34.7333	×	√	√	×	T. T. Chen, Analysis on agricultural development history and influential factors in the upper reaches of Wei River region during the 5500–2000 BP (in Chinese). Lanzhou University, Lanzhou, China, 2020.
Hulijia	Qinghai	102.826	35.8828	√	√	×	×	G. H. Dong, X. Jia, R. Elston et al., Spatial and temporal variety of prehistoric human settlement and its inﬂuencing factors in the upper Yellow River valley, Qinghai Province, China, J. Archaeol. Sci. 40(5) (2013) 2538-2546. https://doi.org/10.1016/j.jas.2012.10.002
Huoshaogou	Gansu	97.7	39.95	√	×	×	×	Institute of Archaeology, CASS, Radiocarbon dates in Chinese Archaeology (1965-1991) (in Chinese). Cultural Relics Press, Beijing, 1991.
Hurere	Qinghai	102.79	35.8757	×	√	×	×	G. H. Dong, X. Jia, R. Elston et al., Spatial and temporal variety of prehistoric human settlement and its inﬂuencing factors in the upper Yellow River valley, Qinghai Province, China, J. Archaeol. Sci. 40(5) (2013) 2538-2546. https://doi.org/10.1016/j.jas.2012.10.002
Jiangjiaping	Gansu	102.864	36.4983	√	√	×	×	Institute of Archaeology, CASS, Radiocarbon dates in Chinese Archaeology (1965-1991) (in Chinese). Cultural Relics Press, Beijing, 1991.
Jinchankou	Qinghai	102.5	36.9	√	×	×	×	Y. Yang, The analysis of charred plant seeds at Jinchankou site and Lijiaping site during Qijia culture period in the Hehuang region, China (in Chinese). Lanzhou University, Lanzhou, China, 2018.
Lagongma	Qinghai	101.981	36.1269	×	√	×	×	G. H. Dong, X. Jia, R. Elston et al., Spatial and temporal variety of prehistoric human settlement and its inﬂuencing factors in the upper Yellow River valley, Qinghai Province, China, J. Archaeol. Sci. 40(5) (2013) 2538-2546. https://doi.org/10.1016/j.jas.2012.10.002
Lajia	Qinghai	102.812	35.8612	√	√	×	×	Institute of Archaeology, CASS, 2009. Report of 14C dates (ⅩⅩⅩⅤ) (in Chinese). Archaeology, 7: 64-67.
Lijiaping	Gansu	103.221	35.5636	√	×	×	×	Li H M and Dong G H, 2018. The adoption of wheat and barley as major staples in northwest China during the early Bronze Age. McDonald Institute for Archaeological Research. https://doi.org/10.17863/CAM.38307
Lijiatai	Qinghai	102.828	35.9056	×	√	×	×	G. H. Dong, X. Jia, R. Elston et al., Spatial and temporal variety of prehistoric human settlement and its inﬂuencing factors in the upper Yellow River valley, Qinghai Province, China, J. Archaeol. Sci. 40(5) (2013) 2538-2546. https://doi.org/10.1016/j.jas.2012.10.002
Linjia	Gansu	103.4	35.65	×	√	×	×	Institute of Archaeology, CASS, Radiocarbon dates in Chinese Archaeology (1965-1991) (in Chinese). Cultural Relics Press, Beijing, 1991.
Liuwan	Qinghai	102.556	36.4538	√	×	×	×	Institute of Archaeology, CASS, Radiocarbon dates in Chinese Archaeology (1965-1991) (in Chinese). Cultural Relics Press, Beijing, 1991.
Lixinzhen	Gansu	105.081	34.9087	×	√	×	×	T. T. Chen, Analysis on agricultural development history and influential factors in the upper reaches of Wei River region during the 5500–2000 BP (in Chinese). Lanzhou University, Lanzhou, China, 2020.
Luowalinchang	Qinghai	101.867	35.9284	×	√	×	×	F. H. Chen, G. H. Dong, D. J. Zhang, et al., Agriculture facilitated permanent human occupation of the Tibetan Plateau after 3600 BP, Science 347 (2015) 248-250.
Majiawan	Gansu	103.07	35.8684	×	√	×	×	Institute of Archaeology, CASS, 1991. Radiocarbon dates in Chinese Archaeology (1965-1991) (in Chinese). Beijing: Cultural Relics Press.
Mijiawan	Qinghai	102.333	36.548	√	×	×	×	F. H. Chen, G. H. Dong, D. J. Zhang, et al., Agriculture facilitated permanent human occupation of the Tibetan Plateau after 3600 BP, Science 347 (2015) 248-250.
Mogou	Gansu	103.781	34.9778	√	×	×	×	Liu X Y, Lister D L, Zhao Z Z, et al., 2017. Journey to the east: Diverse routes and variable flowering times for wheat and barley en route to prehistoric China. PloS ONE, 12(11): e0187405. https://doi.org/10.1371/journal.pone.0187405
Nanshan	Qinghai	102.48	36.45	√	×	×	×	X. Jia, Cultural evolution process and plant remains during Neolithic-Bronze Age in Northeast Qinghai Province (in Chinese). Lanzhou University, Lanzhou, China, 2012.
Qingchagang	Gansu	103.759	35.9473	√	√	×	×	Institute of Archaeology, CASS, Radiocarbon dates in Chinese Archaeology (1965-1991) (in Chinese). Cultural Relics Press, Beijing, 1991.
Shalongka	Qinghai	102.017	36.0041	√	√	√	×	Z. L. Wang, H. H. Cao, Y. M. Xiao, et al., Prehistoric human activity and changes in living environmrnt at Shalongka site, Northeast Tibetan Plateau. Quat. Sci. 41(01) (2021) 201-213. https://doi.org/10.11928/j.issn.1001-7410.2021.01.18
Shangduoba	Qinghai	101.914	36.078	√	√	×	×	G. H. Dong, X. Jia, R. Elston et al., Spatial and temporal variety of prehistoric human settlement and its inﬂuencing factors in the upper Yellow River valley, Qinghai Province, China, J. Archaeol. Sci. 40(5) (2013) 2538-2546. https://doi.org/10.1016/j.jas.2012.10.002
Shangsihesheng	Qinghai	102.31	35.92	√	×	×	×	X. Jia, Cultural evolution process and plant remains during Neolithic-Bronze Age in Northeast Qinghai Province (in Chinese). Lanzhou University, Lanzhou, China, 2012.
Shangsunjiazhai	Qinghai	101.739	36.7614	×	√	×	×	Institute of Archaeology, CASS, Radiocarbon dates in Chinese Archaeology (1965-1991) (in Chinese). Cultural Relics Press, Beijing, 1991.
Shannashuzha	Gansu	104.1	34.5	×	√	×	×	L. L. Ren, A Study on Animal Exploitation Strategies from the Late Neolithic to Bronze Age in Northeastern Tibetan Plateau and Its Surrounding Areas, China (in Chinese). Lanzhou University, Lanzhou, China, 2017.
Shijiaying	Qinghai	102.07	36.5	√	×	×	×	X. Jia, Cultural evolution process and plant remains during Neolithic-Bronze Age in Northeast Qinghai Province (in Chinese). Lanzhou University, Lanzhou, China, 2012.
Shizhaocun	Gansu	105.662	34.5657	√	√	√	√	Institute of Archaeology, CASS, Radiocarbon dates in Chinese Archaeology (1965-1991) (in Chinese). Cultural Relics Press, Beijing, 1991.
Xiahaishi	Gansu	102.879	36.3414	√	×	×	×	M. Ma, G. Dong, E. Lightfoot, et al., Stable Isotope Analysis of Human and Faunal Remains in the Western L oess P lateau, Approximately 2000 cal bc. Archaeometry, 56 (2014.) 237-255. https://doi.org/10.1111/arcm.12071
Xiasunjiazhai	Qinghai	101.758	36.7437	√	×	×	×	F. H. Chen, G. H. Dong, D. J. Zhang, et al., Agriculture facilitated permanent human occupation of the Tibetan Plateau after 3600 BP, Science 347 (2015) 248-250.
Xichengyi	Gansu	100.345	39.015	√	×	×	×	Zhang G L, Wang S Z, Ferguson D K, et al., 2015. Ancient plant use and palaeoenvironmental analysis at the gumugou cemetery, xinjiang, china: implication from desiccated plant remains. Archaeological and Anthropological Sciences, 9(2): 145-152. https://doi.org/10.1007/s12520-015-0246-3
Xinjia	Qinghai	102.839	35.8783	√	√	×	×	G. H. Dong, X. Jia, R. Elston et al., Spatial and temporal variety of prehistoric human settlement and its inﬂuencing factors in the upper Yellow River valley, Qinghai Province, China, J. Archaeol. Sci. 40(5) (2013) 2538-2546. https://doi.org/10.1016/j.jas.2012.10.002
Xishanping	Gansu	105.665	34.5195	√	√	√	√	Institute of Archaeology, CASS, Radiocarbon dates in Chinese Archaeology (1965-1991) (in Chinese). Cultural Relics Press, Beijing, 1991.
Yaluhu	Qinghai	102.324	35.8765	√	×	×	×	F. H. Chen, G. H. Dong, D. J. Zhang, et al., Agriculture facilitated permanent human occupation of the Tibetan Plateau after 3600 BP, Science 347 (2015) 248-250.
Yangwa	Gansu	105.327	34.7031	×	√	×	×	L. L. Ren, A Study on Animal Exploitation Strategies from the Late Neolithic to Bronze Age in Northeastern Tibetan Plateau and Its Surrounding Areas, China (in Chinese). Lanzhou University, Lanzhou, China, 2017.
Yangwapo	Qinghai	102.924	36.0364	×	√	×	×	Institute of Archaeology, CASS, Radiocarbon dates in Chinese Archaeology (1965-1991) (in Chinese). Cultural Relics Press, Beijing, 1991.
Yuanzitou	Shannxi	106.83	34.9	×	√	√	×	L. Yang, Y. S., Yang, S. J. Zhang, et al., Asynchronous Transformation of Cropping Patterns from 5800–2200 cal BP on the Southern Loess Plateau, China. Land 12(2) ( 2023) 343.
Yujiawa	Gansu	105.076	34.72	×	√	×	×	T. T. Chen, Analysis on agricultural development history and influential factors in the upper reaches of Wei River region during the 5500–2000 BP (in Chinese). Lanzhou University, Lanzhou, China, 2020.
Zongri	Qinghai	100.3	35.3	√	√	×	×	L. L. Ren, A Study on Animal Exploitation Strategies from the Late Neolithic to Bronze Age in Northeastern Tibetan Plateau and Its Surrounding Areas, China (in Chinese). Lanzhou University, Lanzhou, China, 2017.
